# Supplementary material for: A structure-based designed small molecule depletes hRpn13Pru and a select group of KEN box proteins
Source: Nat Commun. 2024 Mar 20;15:2485. doi: 10.1038/s41467-024-46644-7 (PMC10954691; doi:10.1038/s41467-024-46644-7)
Supplement: Supplementary file 4 — Source Data [file 41467_2024_46644_MOESM4_ESM.xlsx]

## Sheet: Fig. 1c
Fig. 1c
		XL5			XL44
	Concentration (M)	Emission at 350 nm (mean)	SD	number of samples	Emission at 350 nm (mean)	SD	number of samples
	20	381	1.94344	3	255	6.23333	3
	10	535	21.4248	3	375	4.89549	3
	5	659	5.41179	3	522	6.25191	3
	2.5	759	7.67992	3	678	7.34621	3
	1.25	779	6.23731	3	762	14.0494	3
	0.625	823	10.597	3	791	10.8741	3
	0.3125	842	5.66214	3	845	11.6761	3
	0.15625	812	11.905	3	837	4.71155	3
	0.078125	857	2.17107	3	835	8.38139	3
	0.039063	842	4.84466	3	836	6.32419	3
	0	865	9.62928	3	848	12.898	3
		1 M hRpn13 Pru			buffer
	[XL5] (M)	Peak Fluorescence for 350nm [counts]-1	Peak Fluorescence for 350nm [counts]-2	Peak Fluorescence for 350nm [counts]-3	Peak Fluorescence for 350nm (background)				mean	SD
	20	390.41	392.174	394.291	11.6802	378.729	380.494	382.611	380.612	1.94344
	10	534.159	570.616	532.888	11.3522	522.806	559.264	521.536	534.535	21.4248
	5	663.115	670.01	673.787	9.8944	653.22	660.116	663.893	659.076	5.41179
	2.5	761.045	772.907	775.426	10.3088	750.736	762.598	765.118	759.484	7.67992
	1.25	788.264	784.239	796.477	10.7411	777.523	773.498	785.736	778.919	6.23731
	0.625	848.386	834.44	827.592	13.7283	834.658	820.712	813.864	823.078	10.597
	0.3125	848.818	858.94	858.278	13.2334	835.585	845.706	845.044	842.112	5.66214
	0.15625	833.209	827.04	810.208	11.2926	821.916	815.748	798.916	812.193	11.905
	0.078125	869.022	873.348	870.859	13.8296	855.193	859.518	857.029	857.247	2.17107
	0.039063	845.679	854.405	853.69	9.69764	835.981	844.708	843.992	841.56	4.84466
	0	860.204	875.986	858.537	0	860.204	875.986	858.537	864.909	9.62928
		1 M hRpn13 Pru			buffer
	[XL44] (M)	Peak Fluorescence for 350nm [counts]-1	Peak Fluorescence for 350nm [counts]-2	Peak Fluorescence for 350nm [counts]-3	Peak Fluorescence for 350nm (background)				mean	SD
	20	259.903	266.522	272.362	11.5102	248.393	255.011	260.852	254.752	6.23333
	10	384.015	383.55	392.252	11.8292	372.186	371.721	380.423	374.776	4.89549
	5	531.091	540.446	528.584	10.9736	520.117	529.472	517.61	522.4	6.25191
	2.5	686.812	683.634	697.646	10.9378	675.875	672.697	686.708	678.426	7.34621
	1.25	777.71	758.511	785.879	11.9664	765.744	746.545	773.912	762.067	14.0494
	0.625	803.384	812.447	790.795	11.1972	792.187	801.25	779.597	791.012	10.8741
	0.3125	848.109	870.811	854.721	12.3867	835.722	858.424	842.334	845.494	11.6761
	0.15625	851.51	853.171	844.308	12.9114	838.599	840.26	831.396	836.752	4.71155
	0.078125	848.771	837.093	853.347	11.2837	837.487	825.81	842.063	835.12	8.38139
	0.039063	847.706	852.497	839.964	11.2121	836.494	841.285	828.752	835.51	6.32419
	0	835.14	847.08	860.913	0	835.14	847.08	860.913	847.711	12.898

## Sheet: Fig. 1f
Fig. 1f

## Sheet: Fig. 5a
Fig. 5a

## Sheet: Fig. 5b
Fig. 5b

## Sheet: Fig. 5c
Fig. 5c
							IhRpn13Pru	Ib-actin	(IhRpn13Pru/Ib-actin)sample		Percentage (%)
						DMSO	17274.1	11802.8	1.46356		100
						10	18854.2	11133.1	1.69352		115.713
						15	15838.7	11383	1.39143		95.072
						20	5738.25	10112.2	0.567458		38.7725
							IhRpn13Pru	Ib-actin	(IhRpn13Pru/Ib-actin)sample		Percentage (%)
						DMSO	20223.2	17584.3	1.15007		100
						10	22325	17097.4	1.30576		113.537
						15	17395	15376.7	1.13126		98.3643
						20	3920.35	12527.9	0.312929		27.2096
						DMSO	100	100	100	3.58476e-08	2
						10	115.713	113.537	114.625	1.53826	2
						15	95.072	98.3643	96.7181	2.32804	2
						20	38.7725	27.2096	32.9911	8.17624	2

## Sheet: Fig. 5d
Fig. 5d
								IhRpn13Pru	Ib-actin	(IhRpn13Pru/Ib-actin)sample		Percentage (%)
							DMSO-0h	12520.6	6882.83	1.81911		100
							4	14277	10192.4	1.40076		77.0024
							8	10566.4	9686.2	1.09088		59.9676
							12	9999.27	10057.1	0.994252		54.6559
							24	3126.1	8695.54	0.359507		19.7628
							DMSO-0h	17442.3	11484.1	1.51882		100
							4h	12785.4	9539.88	1.34021		88.2401
							8h	8832.02	8136.05	1.08554		71.4726
							12h	7698.25	10389.2	0.740982		48.7866
							24h	3164.4	10106.4	0.313108		20.6152
							DMSO-0h	100	100	100	2.66266e-08	2
							4	77.0024	88.2401	82.6212	7.94624	2
							8	59.9676	71.4726	65.7201	8.1353	2
							12	54.6559	48.7866	51.7213	4.15022	2
							24	19.7628	20.6152	20.189	0.602736	2

## Sheet: Fig. 5e
Fig. 5e
		WT						trRpn13-MM2
	[XL44] (mM)	Viable cells (%)	SD	number of samples			[XL44] (mM)	Viable cells (%)	SD	number of samples
	0	100	5.47136	6			0	100	3.97989	6
	2	82.4163	2.7812	6			2	79.9132	2.56105	6
	4	66.9258	3.64901	6			4	54.4902	3.41253	6
	6	52.9007	3.4707	6			6	37.8742	2.65841	6
	8	38.9952	1.27716	6			8	26.2907	1.96869	6
	RPMI 8226 WT							RPMI 8226 WT
	[XL44] (mM)	0	2	4	6	8		[XL44] (mM)	0	2	4	6	8
	Absorbance (OD570)-1	0.575	0.481	0.402	0.292	0.224		Absorbance (OD570, mean)	0.557333	0.459333	0.373	0.294833	0.217333
	Absorbance (OD570)-2	0.569	0.469	0.364	0.308	0.219		Absorbance ( SD)	0.0304937	0.0155005	0.0203372	0.0193434	0.00711805
	Absorbance (OD570)-3	0.579	0.451	0.385	0.289	0.227		number of samples	6	6	6	6	6
	Absorbance (OD570)-4	0.584	0.438	0.342	0.286	0.213
	Absorbance (OD570)-5	0.517	0.451	0.368	0.269	0.211		(l570)sample/(l570)control*100 (%)	100	82.4163	66.9258	52.9007	38.9952
	Absorbance (OD570)-6	0.52	0.466	0.377	0.325	0.21		[(l570)sample/(l570)control*100 (%)]*[SD/mean]	5.47136	2.7812	3.64901	3.4707	1.27716
	mean	0.557333	0.459333	0.373	0.294833	0.217333
	SD	0.0304937	0.0155005	0.0203372	0.0193434	0.00711805
	mean	0.755333	0.627667	0.5795
	SD	0.0211629	0.01216	0.012112
	RPMI 8226 trRpn13-MM2							RPMI 8226 trRpn13-MM2
	[XL44] (mM)	0	2	4	6	8		[XL44] (mM)	0	2	4	6	8
	Absorbance (OD570)-1	0.388	0.318	0.198	0.164	0.097		Absorbance (OD570, mean)	0.384167	0.307	0.209333	0.1455	0.101
	Absorbance (OD570)-2	0.4	0.32	0.206	0.141	0.097		Absorbance ( SD)	0.0152894	0.0098387	0.0131098	0.0102127	0.00756307
	Absorbance (OD570)-3	0.377	0.305	0.208	0.138	0.101		number of samples	6	6	6	6	6
	Absorbance (OD570)-4	0.4	0.297	0.202	0.14	0.099
	Absorbance (OD570)-5	0.36	0.304	0.207	0.139	0.096		(l570)sample/(l570)control*100 (%)	100	79.9132	54.4902	37.8742	26.2907
	Absorbance (OD570)-6	0.38	0.298	0.235	0.151	0.116		[(l570)sample/(l570)control*100 (%)]*[SD/mean]	3.97989	2.56105	3.41253	2.65841	1.96869
	mean	0.384167	0.307	0.209333	0.1455	0.101
	SD	0.0152894	0.0098387	0.0131098	0.0102127	0.00756307

## Sheet: Fig. 5f
Fig. 5f
	MCF7
	[XL44] (mM)	Absorbance (OD570)-1	Absorbance (OD570)-2	Absorbance (OD570)-3		mean	SD
	0	0.63	0.62	0.58		0.61	0.0262869		100	4.33062
	2	0.34	0.31	0.28		0.31	0.0305014		51.3454	5.02494
	4	0.24	0.23	0.21		0.23	0.0160416		37.3421	2.64277
	6	0.18	0.17	0.16		0.17	0.0105357		28.0066	1.73569
	8	0.2	0.19	0.18		0.19	0.0138684		31.0818	2.28475
	12	0.09	0.09	0.07		0.08	0.00945163		13.9484	1.55711
	16	0.07	0.09	0.07		0.07	0.0127017		12.0813	2.09254
	20	0.05	0.05	0.04		0.04	0.00321455		7.35859	0.52958
	OVCAR-4
	[XL44] (mM)
	0	0.97	0.93	1.01		0.97	0.0410163		100	4.22485
	2	0.74	0.75	0.74		0.74	0.00680686		76.618	0.701136
	4	0.46	0.46	0.48		0.47	0.00818535		48.0515	0.843126
	6	0.36	0.35	0.34		0.35	0.00896289		36.0343	0.923216
	8	0.22	0.23	0.17		0.21	0.03005		21.1674	3.09527
	12	0.09	0.11	0.1		0.1	0.0100167		10.2833	1.03176
	16	0.04	0.06	0.04		0.05	0.0121244		4.99571	1.24886
	20	0.04	0.05	0.04		0.04	0.0023094		4.51502	0.237878
	OVCAR-5
	[XL44] (mM)
	0	1.02	1.05	1.06		1.04	0.0168226		100	1.61329
	2	1.01	0.96	0.94		0.97	0.03747		92.9034	3.59338
	4	0.67	0.6	0.61		0.62	0.0385746		59.9137	3.69931
	6	0.6	0.55	0.56		0.57	0.0243789		54.8629	2.33795
	8	0.55	0.53	0.51		0.53	0.0188768		50.931	1.81029
	12	0.4	0.36	0.34		0.37	0.0287112		35.0116	2.75341
	16	0.24	0.23	0.23		0.23	0.00450925		22.4806	0.432438
	20	0.2	0.17	0.17		0.18	0.0165227		17.2381	1.58453

## Sheet: Fig. 5g
Fig. 5g
	Human Fibroblast 1634												HS5 (BMSCs)
	[XL44] (mM)							AVERAGES	Std error				[XL44] (mM)							AVERAGES	Std error
	0		104.761	129.004	86.2945	79.9404		100	11.0081				0		115.714	93.951	102.575	87.7599		100	6.05516
	5.6		115.556	109.346	110.862	122.199		114.491	2.88933				5.6		109.407	120.682	103.405	119.895		113.347	4.19368
	10		133.029	115.123	115.484	88.587		113.056	9.16439				10		124.644	98.8601	111.33	135.016		117.462	7.87059
	15		117.902	114.184	121.26	114.978		117.081	1.60609				15		114.156	109.582	97.6365	94.0821		103.864	4.77036
	25		101.44	114.039	116.675	119.744		112.974	4.0177				25		67.4533	75.1156	87.7891	92.8293		80.7968	5.80228
	50		96.8907	69.7414	116.819	132.668		104.03	13.572				50		14.2831	25.325	25.2959	19.7312		21.1588	2.64238

## Sheet: Fig. 5h
Fig. 5h
	WT - XL44															trRpn13-MM2 - XL44
490 nm
	Temperature: 21.9 °C														490 nm
<>	1	2	3	4	5	6	7	8	9	10	11	12				Temperature: 22 °C
A	0.0488	0.645	0.6574	0.7084	0.6528	0.7717	0.6964	0.9434	1.1456	0.5981	4.679	0.0477			<>	1	2	3	4	5	6	7	8	9	10	11	12
B	0.0477	0.5017	0.5641	0.5649	0.5972	0.6561	0.7473	0.7849	0.9768	0.5649	4.6714	0.0461			A	0.0481	0.518	0.7598	0.7134	0.8774	0.9159	0.9576	0.9	1.2275	0.8006	4.4404	0.0466
C	0.0483	0.4691	0.5716	0.6122	0.5976	0.6482	0.5508	0.7865	1.0004	0.56488	4.653	0.0461			B	0.0466	0.4227	0.6307	0.6784	0.7358	0.7417	0.7489	0.7494	1.0154	0.6912	4.4267	0.047
D	0.0475	0.4856	0.5454	0.6303	0.587	0.6707	0.5894	0.7869	1.0316	0.7144	0.0484	0.0468			C	0.0467	0.4241	0.6404	0.6282	0.6707	0.7462	0.8	0.7953	1.0177	0.6565	4.4425	0.047
E	0.0532	0.6313	1.51117	1.82557	1.94196	2.3456	2.94485	3.299	4.137	1.4604	0.0467	0.0467			D	0.047	0.428	0.6214	0.9614	0.711	0.7433	0.8055	0.8434	0.997	0.6764	0.0491	0.0465
F	0.0534	0.656	1.54701	1.72511	1.95143	2.5857	2.93402	3.2067	4.2811	1.59374	0.047	0.0471			E	0.0571	0.6855	1.5105	1.7725	1.9878	2.4867	2.7512	3.2883	4.302	1.4836	0.048	0.0476
G	0.053	0.6753	1.51008	1.7268	1.96373	2.6185	2.95353	3.2218	4.001	1.4542	0.047	0.0514			F	0.0545	0.651	1.5299	1.6243	1.95712	2.3811	2.793	3.2387	4.1553	1.3491	0.0468	0.0461
H	0.0552	0.7446	1.5166	1.62823	2.08242	2.6016	2.95801	3.6035	4.4627	1.6739	0.0462	0.0462			G	0.0541	0.6905	1.5786	1.5855	1.94274	2.4823	2.7349	3.2314	4.1061	1.5981	0.0464	0.0466
															H	0.0595	0.8698	1.5586	1.6433	1.97098	2.3335	2.7894	3.3491	4.1506	1.5241	0.0516	0.0465
680 nm
	Temperature: 22.3 °C														680 nm
<>	1	2	3	4	5	6	7	8	9	10	11	12				Temperature: 22.5 °C
A	0.0437	0.0466	0.0518	0.0496	0.0474	0.053	0.049	0.0544	0.0638	0.0515	0.159	0.0438			<>	1	2	3	4	5	6	7	8	9	10	11	12
B	0.0384	0.0446	0.0492	0.0466	0.0473	0.0487	0.0502	0.052	0.0586	0.0486	0.1628	0.0428			A	0.0386	0.0459	0.0515	0.0527	0.0551	0.0571	0.0567	0.0563	0.0629	0.0525	0.1563	0.0431
C	0.039	0.0441	0.0491	0.0468	0.0488	0.0489	0.0468	0.0511	0.058	0.0484	0.152	0.0426			B	0.0388	0.0434	0.0497	0.0525	0.0536	0.0521	0.0518	0.0513	0.0588	0.0488	0.1595	0.0437
D	0.0386	0.0443	0.0493	0.0478	0.0474	0.0486	0.0471	0.0512	0.0579	0.0497	0.0382	0.0429			C	0.0387	0.0445	0.0499	0.0494	0.0494	0.0523	0.0547	0.054	0.0592	0.0502	0.1552	0.0431
E	0.039	0.0551	0.1026	0.0842	0.0968	0.0797	0.0834	0.076	0.0746	0.0962	0.0431	0.043			D	0.0389	0.0441	0.0488	0.0626	0.0515	0.0519	0.0531	0.0548	0.0588	0.0482	0.0389	0.0429
F	0.0383	0.0557	0.1119	0.0852	0.0815	0.0908	0.0778	0.0715	0.072	0.0897	0.0433	0.0435			E	0.0418	0.0577	0.078	0.0781	0.0783	0.0702	0.0727	0.0711	0.0743	0.0731	0.0446	0.044
G	0.0386	0.0554	0.0986	0.09	0.0901	0.0914	0.0837	0.071	0.0775	0.0914	0.0434	0.0476			F	0.0388	0.0559	0.0704	0.0737	0.0766	0.0692	0.0696	0.0689	0.0703	0.0672	0.0434	0.043
H	0.0388	0.0576	0.1026	0.091	0.0963	0.0876	0.0808	0.0834	0.0793	0.0814	0.043	0.0424			G	0.0389	0.0571	0.0721	0.0728	0.0743	0.0714	0.0681	0.0711	0.07	0.0787	0.0434	0.0431
															H	0.0396	0.0625	0.0871	0.0795	0.0866	0.0697	0.0742	0.0783	0.076	0.0858	0.0487	0.0428
Background signal Absorbance ( 490-680) nm
															Background signal Absorbance ( 490-680) nm
	0.0051	0.5984	0.6056	0.6588	0.6054	0.7187	0.6474	0.889	1.0818	0.5466	4.52	0.0039
	0.0093	0.4571	0.5149	0.5183	0.5499	0.6074	0.6971	0.7329	0.9182	0.5163	4.5086	0.0033				0.0095	0.4721	0.7083	0.6607	0.8223	0.8588	0.9009	0.8437	1.1646	0.7481	4.2841	0.0035
	0.0093	0.425	0.5225	0.5654	0.5488	0.5993	0.504	0.7354	0.9424	0.51648	4.501	0.0035				0.0078	0.3793	0.581	0.6259	0.6822	0.6896	0.6971	0.6981	0.9566	0.6424	4.2672	0.0033
	0.0089	0.4413	0.4961	0.5825	0.5396	0.6221	0.5423	0.7357	0.9737	0.6647	0.0102	0.0039				0.008	0.3796	0.5905	0.5788	0.6213	0.6939	0.7453	0.7413	0.9585	0.6063	4.2873	0.0039
	0.0142	0.5762	1.40857	1.74137	1.84516	2.2659	2.86145	3.223	4.0624	1.3642	0.0036	0.0037				0.0081	0.3839	0.5726	0.8988	0.6595	0.6914	0.7524	0.7886	0.9382	0.6282	0.0102	0.0036
	0.0151	0.6003	1.43511	1.63991	1.86993	2.4949	2.85622	3.1352	4.2091	1.50404	0.0037	0.0036				0.0153	0.6278	1.4325	1.6944	1.9095	2.4165	2.6785	3.2172	4.2277	1.4105	0.0034	0.0036
	0.0144	0.6199	1.41148	1.6368	1.87363	2.5271	2.86983	3.1508	3.9235	1.3628	0.0036	0.0038				0.0157	0.5951	1.4595	1.5506	1.88052	2.3119	2.7234	3.1698	4.085	1.2819	0.0034	0.0031
	0.0164	0.687	1.414	1.53723	1.98612	2.514	2.87721	3.5201	4.3834	1.5925	0.0032	0.0038				0.0152	0.6334	1.5065	1.5127	1.86844	2.4109	2.6668	3.1603	4.0361	1.5194	0.003	0.0035
																0.0199	0.8073	1.4715	1.5638	1.88438	2.2638	2.7152	3.2708	4.0746	1.4383	0.0029	0.0037
Compound Treated activity - Spontaneous Activity
															Compound Treated activity - Spontaneous Activity
			0.86197	1.19477	1.29856	1.7193	2.31485	2.6764	3.5158	0.8176
			0.91881	1.12361	1.35363	1.9786	2.33992	2.6189	3.6928	0.98774								0.6844	0.9463	1.1614	1.6684	1.9304	2.4691	3.4796	0.6624
			0.895	1.12032	1.35715	2.01062	2.35335	2.63432	3.40702	0.84632								0.8171	0.9082	1.23812	1.6695	2.081	2.5274	3.4426	0.6395
			0.7493	0.872532	1.32142	1.8493	2.21251	2.8554	3.7187	0.9278								0.9002	0.9064	1.26214	1.8046	2.0605	2.554	3.4298	0.9131
			UNTREATED	2.5 uM	5 uM	7.5uM	10uM	15uM	20uM	Max								0.8433	0.9356	1.25618	1.6356	2.087	2.6426	3.4464	0.8101
																		UNTREATED	2.5 uM	5 uM	7.5uM	10uM	15uM	20uM	Max
																	%Cytotoxicity	1.03321	1.42859	1.75332	2.51872	2.91425	3.72751	5.25302	1
		%Cytotoxicity	1.05427	1.46131	1.58826	2.10286	2.83127	3.27348	4.30015	1								1.27772	1.42017	1.93608	2.61063	3.2541	3.95215	5.38327	1
			0.930214	1.13756	1.37043	2.00316	2.36896	2.65141	3.73864	1								0.985872	0.992662	1.38226	1.97634	2.2566	2.79706	3.75621	1
			1.05752	1.32375	1.60359	2.37572	2.78069	3.11268	4.02569	1								1.04098	1.15492	1.55065	2.01901	2.57623	3.26207	4.25429	1
			0.807609	0.940431	1.42425	1.99321	2.38468	3.0776	4.00808	1
																		10.03	14.28	17.53	25.18	29.14	37.27	52.53
			10.54	14.61	15.88	21.02	28.31	32.72	43									12.77	14.2	19.36	26.1	32.52	29.52	53.83
			9.3	11.37	13.7	20.1	23.39	26.51	37.38									9.8	9.9	13.82	19.97	22.56	27.97	37.56
			8.9	13.23	16.03	23.75	27.8	26.34	40.25									10.4	9.3	15.5	20.1	25.76	32.62	42.54
			8.07	9.4	14.24	18.49	22.12	28.55	40.08									UNTREATED	2.5 uM	5 uM	7.5uM	10uM	15uM	20uM
			UNTREATED	2.5 uM	5 uM	7.5uM	10uM	15uM	20uM

[truncated: 20 more sheets: Fig. 6a, Fig. 6b, Fig. 6c, Fig. 6d, Fig. 6e, Fig. 6f, Fig. 6h, Fig. 7a, Fig. 7b, Fig. 7f, Fig. 7e, Fig. 7g, Supplementary Fig.11, Supplementary Fig. 2c, Supplementary Fig. 3c, Supplementary Fig. 6a, Supplementary Fig.6b, Supplementary Fig. 7, Supplementary Fig. 10a, Supplementary-Fig. 10c, Supplementary Fig. 12]
